# Supplementary material for: Measurement of macular structure-function relationships using spectral domain-optical coherence tomography (SD-OCT) and pattern electroretinograms (PERG)
Source: PLoS One. 2017 May 17;12(5):e0178004. doi: 10.1371/journal.pone.0178004 (PMC5435332; doi:10.1371/journal.pone.0178004)
Supplement: S1 File — (XLSX) [file pone.0178004.s001.xlsx]

## Sheet: Sheet1
PID	Eye	Sex	Age	Dx	Group	BCVA	Sph	Cyl	SE	Axl	GAT	CCT	LENS	HTN	DM	N95_Amp	MD	PSD	VFI	TDV_01	TDV_02	TDV_03	TDV_04	TDV_05	TDV_06	TDV_07	TDV_08	TDV_09	TDV_10	TDV_11	TDV_12	TDV_13	TDV_14	TDV_15	TDV_16	TDV_17	TDV_18	TDV_19	TDV_20	TDV_21	TDV_22	TDV_23	TDV_24	TDV_25	TDV_26	TDV_27	TDV_28	TDV_29	TDV_30
1	OD	1	75.7507	Early Glaucoma	1	0.8	1	-1.25	0.375	22.46	13	530	0	0	0	4.675	0.47	1.57	99	3	1	2	0	0	2	1	1	1	0	0	1	1	0	0	0	0	0	1	1	2	0	0	1	1		1	-4	-2	-1
2	OD	1	65.7096	Early Glaucoma	1	1	1.5	-2	0.5	22.87	15	586	0	1	0	4.425	-2.76	1.79	96	-6	-4	0	-6	-4	-5	-5	-3	0	0	-5	-3	-4	-3	-4	0	-1	-4	-4	-3	-4	-2	-4	-1	-3		-2	-5	-4	-3
3	OD	0	37.5479	Early Glaucoma	1	0.8	-6	0	-6	26.63	12	572	0	1	0	5.05	-4.82	5.95	93	-2	-3	-3	-6	-6	-6	-3	-4	-5	-4	0	-4	-4	-1	-4	-5	-3	3	0	-1	-1	-1	-2	-4	-4		-3	-14	-8	-3
4	OD	0	72.2767	Adv Glaucoma	2	0.5	5.5	-2.75	4.125	26.33	17	541	0	1	1	3.93	-9.42	7.75	78	-21	-21	-25	-24	-20	-12	-7	-15	-20	-28	-18	-9	-9	-6	-12	-15	-16	-29	-5	-6	-9	-6	-5	0	-4		-21	-1	-4	-5
5	OS	1	76.0767	Early Glaucoma	1	0.8	2.25	-1.25	1.625	22.55	21	578	0	1	0	4.13	-5.91	4.57	91	-21	-28	-27	-11	-10	-7	-8	-7	-3	-8	-17	-6	-4	-6	-5	-4	-8	-7	-17	-10	-6	-4	-6	-4	-6		-5	-4	-7	-5
6	OS	1	54.3781	Normal	0	0.8	-4	-0.75	-4.375	24.67	14	623	0	1	0	4.7	0.28	1.27	100	2	1	-1	2	0	1	-1	0	0	1	4	0	1	2	0	1	0	0	3	1	-1	0	1	2	0		1	0	1	1
7	OD	0	72.526	Normal	0	0.63	2	-2	1	24.52	16	542	0	1	0	5.645	-2.4	1.82	97	-2	-6	-5	-4	-4	-1	-1	-4	-2	-4	0	-1	-2	-2	-4	-2	-2	-1	-1	0	0	-2	-1	-1	-2		-1	0	0	-1
8	OD	1	58.9014	Early Glaucoma	1	1	0.5	-1.25	-0.125	23.05	16	519	0	0	0	4.95	-4.08	3.73	92	-5	-2	-4	-5	-11	-2	-6	-7	-3	-1	-14	-5	-5	-7	-15	-3	-3	-4	-7	-7	-11	-11	-6	-2	-3		-3	-12	-7	-2
9	OS	0	39.5534	Normal	0	1	0.5	0	0.5	22.5	14	525	0	0	0	7.025	-0.24	1.09	100	1	1	0	0	0	-3	0	-1	0	1	0	-1	-1	0	-1	0	1	1	2	-1	-2	-1	1	1	-1		1	2	0	1
10	OS	1	49.6466	Normal	0	1	-0.25	-0.75	-0.625	23.29	15	583	0	0	0	8.51	-0.19	1.45	99	1	3	6	2	-1	1	2	-1	1	-1	0	-2	0	1	0	0	2	-1	0	-1	0	-1	1	1	-1		3	0	-1	0
11	OS	0	52.2466	Normal	0	1	0.75	-1.5	0	24.65	13	565	0	0	0	4.265	0.03	1.78	99	1	-3	-3	-4	-3	1	-3	-2	0	6	-1	2	0	-1	1	0	0	2	-1	-1	-1	1	-1	0	5		-1	1	1	1
12	OD	1	40.337	Normal	0	1	-4.5	-0.5	-4.75	23.33	16	610	0	0	0	7.93	-2.69	5.66	95	1	-4	-1	-2	1	-3	-5	-2	-2	-5	-6	-4	-3	-2	-1	-2	-3	-3	-10	-1	-2	-1	0	0	-1		-1	-11	-2	0
13	OS	1	50.6411	Normal	0	0.8	-2.75	-0.75	-3.125	23.39	21	608	0	0	0	6.92	-1.13	1.9	99	0	-2	-2	-2	0	-1	-3	-4	-1	1	-2	-2	-1	-3	-2	-4	0	-2	-1	-2	-2	-2	-1	1	3		-5	-2	-2	-1
14	OS	0	47.4219	Normal	0	1	-1	-0.25	-1.125	25.11	11	509	0	0	0	8.75	-1.99	2.61	97	0	-1	1	3	-3	-1	-1	1	0	2	-4	-4	-2	-2	0	-1	-2	1	-2	-8	-4	-3	0	2	0		0	-1	-7	-7
15	OS	1	60.0685	Normal	0	1	-0.25	0	-0.25	22.38	11	529	1	1	0	10.15	-1.95	1.83	99	-2	-3	-3	-3	-4	-2	-3	-3	-3	-2	-5	-5	-3	-3	-3	-3	-1	-4	-1	-3	-3	-3	-3	-3	-1		2	-8	-3	-1
16	OS	1	56.9151	Normal	0	1	-0.25	-1	-0.75	22.18	14	559	0	0	0	4.945	-1.18	2.08	97	-5	-4	-4	-4	-6	-2	-3	-5	-3	-3	-2	1	-2	0	-3	-4	-7	-2	0	-1	0	0	-1	2	0		-2	1	-1	1
17	OD	1	62.3562	Early Glaucoma	1	1	0	-0.25	-0.125	23.02	17	540	0	0	0	8.105	-1.57	7.03	90	0	2	-3	-1	1	-3	-1	-1	-1	0	-3	0	0	-1	-5	-1	1	2	-8	-3	0	-3	-32	-1	-25		0	-2	0	1
18	OD	1	50.4712	Normal	0	1	-0.5	-0.5	-0.75	25.54	18	542	0	0	0	5.42	0.17	1.57	99	1	2	0	-3	1	1	0	-1	-2	3	-4	1	1	0	-4	0	0	2	-3	1	2	0	1	-1	0		1	1	0	1
19	OS	0	54.9178	Adv Glaucoma	2	0.4	0.5	-0.25	0.375	23.97	13	564	0	0	0	3.835	-23.51	8.47	28	-29	-29	-29	-29	-31	-31	-24	-31	-31	-30	-31	-22	-18	-24	-31	-33	-32	-31	-29	-31	-19	-15	-7	-23	-16		-23	-24	-19	-14
20	OS	1	31.9808	Normal	0	0.8	-4.25	-0.5	-4.5	24.69	17	534	0	0	0	11.6	0.06	1.39	100	-3	-2	-2	-2	-3	1	0	-2	-2	-2	-1	-1	1	0	-2	-1	2	2	1	0	1	-1	1	1	0		2	2	4	1
21	OS	1	52.4137	Normal	0	0.8	-1	-1.25	-1.625	25.43	16	596	0	0	0	10.31	0.75	1.55	99	2	1	2	3	0	3	0	0	3	3	-1	1	1	0	2	2	4	0	5	2	1	-2	2	-1	-1		0	2	4	1
22	OD	1	62.9507	Early Glaucoma	1	0.63	-2.5	-0.5	-2.75	24.43	14	556	0	1	1	5.48	-3.28	4.56	92	0	-1	-2	-1	-4	-3	-2	-3	-3	-1	-9	-6	-6	-4	-4	-2	1	0	-16	-10	-8	-6	-23	-1	-3		1	-4	-3	-3
23	OS	0	67.6521	Normal	0	0.8	2	-1	1.5	23.3	17	584	0	1	0	8.405	-1.31	1.91	97	2	1	-2	3	-2	-1	1	-3	-1	-2	-3	-3	0	0	-2	1	-1	-3	-2	-3	-3	0	-1	-1	-3		0	-3	-2	-3
24	OS	0	36.2521	Early Glaucoma	1	1	-1	-1.25	-1.625	23.85	15	545	0	0	0	11	-0.57	1.62	99	2	1	1	2	0	1	1	-1	0	3	-1	0	0	1	-1	0	3	2	-2	0	-1	-1	-1	0	-1		1	-1	-4	-1
25	OD	1	42.6849	Early Glaucoma	1	1	-2.75	-0.25	-2.875	23.99	11	554	0	1	0	6.56	-0.11	1.65	100	1	2	1	1	0	-1	-2	-1	-1	0	-4	-1	-2	-1	0	-3	1	1	0	-2	-1	0	1	0	0		2	1	1	-1
26	OS	0	57.5123	Early Glaucoma	1	0.63	-0.75	-0.75	-1.125	23.76	11	578	1	1	0	4.035	-4.46	2.29	95	-3	-4	-3	-2	-6	-4	-3	-4	-2	0	-6	-4	-3	-4	-2	-1	-2	-6	-4	-5	-4	-4	-4	-3	-4		-5	-4	-6	-6
27	OD	1	57.2274	Normal	0	1	-1.5	-0.5	-1.75	24.85	9	509	0	0	0	6.205	0.15	1.45	100	1	3	0	3	1	0	2	1	2	0	1	0	0	4	0	-2	0	0	0	-1	-1	-1	1	-2	-1		1	2	-2	-1
28	OD	1	61.1918	Normal	0	0.5	-1.5	-1.25	-2.125	23.56	16	594	0	1	0	6.7	1.42	1.53	99	2	2	1	2	3	2	1	1	1	5	1	0	2	0	0	0	-1	3	2	2	1	1	2	-2	1		2	1	2	3
29	OD	0	63.1342	Early Glaucoma	1	0.4	2.5	-2.25	1.375	24.53	15	517	0	0	0	5.24	-4.47	2.65	95	-14	-9	-6	-7	-7	-7	-9	-6	-5	-10	-10	-8	-4	-4	-4	-4	-4	-2	-8	-5	-3	-2	-2	-2	-5		-3	-2	-3	-3
30	OS	0	37.6219	Normal	0	1	-1	-0.5	-1.25	24.39	15	592	0	0	0	11.8	0.9	1.45	100	1	2	1	-2	-1	-1	1	1	2	3	0	-1	-1	-1	0	0	1	1	1	0	0	-2	2	3	2		-1	0	0	2
31	OD	0	60.526	Normal	0	1	0.25	-1	-0.25	26.54	17	532	0	0	0	4.275	-0.08	1.45	99	2	1	1	1	-1	0	1	1	0	1	0	1	0	0	-3	-3	1	2	2	0	0	0	0	2	-1		3	-1	1	-1
32	OD	0	49.4	Normal	0	0.63	-0.75	-0.25	-0.875	23.89	23	541	0	1	0	4.85	0.1	1.23	100	1	0	-4	1	3	1	-1	-2	-2	0	1	1	0	0	0	-1	-2	2	2	0	1	2	0	1	0		2	2	0	0
33	OD	1	36.3397	Early Glaucoma	1	1	-1.75	-0.25	-1.875	24.2	12	529	0	0	0	4.82	-0.68	3.8	98	3	5	2	2	-1	-1	1	1	1	1	1	0	-1	0	-1	1	1	-1	-1	-4	-1	-1	-1	1	1		1	-4	-4	1
34	OD	0	66.9781	Adv Glaucoma	2	1	0.25	-0.75	-0.125	23.42	14	574	1	1	0	4.32	-8.74	9.85	84	-5	-7	-5	-9	-6	-5	-4	-3	-3	-3	-6	-6	-4	-4	-2	-4	-6	-5	-25	-14	-5	-3	-2	-2	-5		-2	-28	-31	-33
35	OS	1	32.1836	Normal	0	0.8	-4.75	0	-4.75	25.94	18	601	0	0	0	8.77	-2.54	2.26	99	-3	-1	-3	-3	-6	-2	-3	-1	-1	-1	-3	-1	-1	-3	-2	-1	1	-2	-5	-6	-3	-3	-3	0	-2		-2	-6	-2	-3
36	OS	1	69.1781	Normal	0	0.63	-0.5	-1.25	-1.125	24.6	12	556	0	0	0	9.305	-2.43	1.79	95	-6	0	-1	1	-6	-3	-2	0	1	-4	-4	-5	-4	-3	-5	-4	-2	-5	0	-2	-3	-4	-4	-2	-2		-4	-2	-2	-4
37	OD	0	45.2	Early Glaucoma	1	1	-4.25	0	-4.25	25.7	14	614	0	0	0	8.05	-2.16	1.73	98	-4	-3	-3	-1	-2	-3	-4	-4	-3	-1	-5	-1	-2	0	-2	-3	0	1	0	-2	-3	-2	-1	0	-2		1	0	-4	-5
38	OD	0	33.126	Normal	0	0.8	-3.25	-0.5	-3.5	25.63	13	529	0	0	0	7.55	-0.25	1.03	100	2	1	2	1	1	1	0	1	0	1	1	-1	0	0	-1	-1	1	1	-1	-1	0	1	0	-1	-1		0	-1	-1	-2
39	OD	1	57.9178	Normal	0	1	0.75	-0.5	0.5	23.32	11	577	0	0	0	9.285	-0.36	1.37	99	1	0	-1	0	2	-1	1	-1	0	-2	-2	-2	0	0	0	-1	0	0	0	-1	-3	1	1	-2	0		-2	0	0	-1
40	OD	1	62.5151	Adv Glaucoma	2	0.8	1.25	-0.25	1.125	21.58	19	497	0	0	0	6.645	-12.13	10.94	70	-29	-29	-28	-28	-30	-31	-31	-31	-30	-23	-28	-18	-24	-15	-9	-32	-29	-3	-9	-16	-12	-4	-1	-2	-6		-10	-17	-12	-2
41	OS	0	29.7397	Early Glaucoma	1	1	-7.25	-0.5	-7.5	26.67	16	530	0	0	0	4.335	-0.81	1.97	99	2	1	-1	2	0	0	-2	0	-1	1	-3	-2	-1	-1	0	-2	0	0	-2	-1	0	-2	-1	-1	-1		-2	-3	-2	-6
42	OD	1	61.3616	Normal	0	1	0.75	-1	0.25	23.64	17	533	0	0	0	7.525	1.42	1.31	100	1	4	1	3	1	2	2	0	1	2	2	0	2	3	1	1	-1	0	4	2	1	2	2	2	0		-2	3	2	1
43	OD	1	50.0247	Normal	0	1	-0.5	-0.25	-0.625	23.91	14	557	0	0	0	6.08	-2.27	1.87	98	0	-1	-3	-5	-1	-1	-2	-5	-3	-5	1	-1	-2	-3	-7	-3	-2	-1	-1	-1	-1	-2	-3	-1	-4		-3	1	-1	-1
44	OD	1	55.2466	Normal	0	1	0.75	0	0.75	22.63	13	602	0	0	0	8.52	-3.97	1.33	99	-5	-2	-8	-5	-4	-3	-5	-5	-2	-6	-6	-4	-4	-4	-5	-4	-2	-6	-4	-4	-4	-3	-5	-5	-3		-3	-3	-3	-2
45	OS	1	53.2082	Normal	0	1	1	-0.75	0.625	22.89	14	549	0	1	0	7.15	0.92	1.55	100	3	3	3	8	2	3	3	2	1	3	2	1	2	1	0	1	0	1	1	0	2	1	2	1	2		1	-2	-1	-3
46	OS	1	62.589	Adv Glaucoma	2	0.8	1	-1.75	0.125	23.12	11	577	0	0	1	5.265	-9.87	15.56	65	-6	-4	-2	-1	-30	-21	-8	-5	0	0	-30	-32	-33	-33	-33	-32	1	2	-28	-31	-33	-34	-34	-34	-16		4	-3	0	0
47	OD	1	52.7726	Early Glaucoma	1	1	-0.25	-0.25	-0.375	23.6	13	494	0	0	0	6.32	-3.5	6.58	90	-4	-2	-1	0	-2	-1	-2	-4	-4	-5	-2	-3	0	-3	-7	-7	-8	-5	-7	-7	-3	-3	-35	-3	-6		-4	-24	-13	-2
48	OD	1	42.7918	Normal	0	0.8	-6.5	-0.5	-6.75	24.59	17	597	0	0	0	11.95	0.59	1.28	100	2	2	-1	2	3	2	1	2	1	2	2	1	1	1	0	0	0	-1	2	1	1	1	0	0	0		-4	-2	1	1
49	OD	0	60.6247	Normal	0	1	-0.5	0	-0.5	24.51	10	567	0	0	0	10.165	-2.6	1.73	98	-1	-1	0	4	1	-1	-1	-2	-1	-3	-2	0	-1	-2	-2	-3	-1	0	-1	-2	-2	-3	-3	-3	-2		1	-4	-3	-3
50	OS	0	70.3753	Adv Glaucoma	2	0.8	-0.25	-1.25	-0.875	27.07	16	478	1	1	0	5.7	-9.99	9.69	74	-10	-8	-7	-9	-20	-8	-6	-9	-6	-8	-24	-23	-27	-28	-11	-9	-10	-10	-28	-31	-32	-26	-15	-3	-8		-9	-18	-12	-4
51	OD	0	46.5288	Early Glaucoma	1	1	-2	0	-2	24.72	18	523	0	0	0	4.18	-3.27	2.26	97	-5	-6	-10	-7	1	-1	-3	-5	-2	-5	-4	-2	-2	-1	-2	-4	-4	-2	-3	-2	-2	-2	-3	-2	-6		-3	-4	-2	-1
52	OD	1	64.1068	Normal	0	1	1.25	-3.25	-0.375	23.79	14	510	0	0	0	9.92	-0.87	1.46	99	1	-1	3	1	-1	0	-1	1	-2	-1	2	-1	-1	-1	-1	-1	-1	-1	2	1	-1	-1	-1	-1	-1		1	4	-2	-2
53	OD	1	41.5425	Normal	0	1	0.25	-0.25	0.125	22.03	15	515	0	0	0	8.345	-3.28	2.03	97	-1	1	-5	-4	1	-4	-3	-6	-5	-3	0	-3	-4	-5	-4	-3	-5	-3	-5	-3	-5	-3	-3	0	-3		-5	-8	-3	-5
54	OD	1	39.8466	Adv Glaucoma	2	1	-0.75	-0.75	-1.125	24.25	17	528	0	0	0	6.305	-8.25	6.89	86	-18	-24	-6	-14	-29	-19	-16	-8	-6	-6	-22	-20	-14	-15	-4	-6	-6	-5	-22	-23	-9	-20	-6	-3	-4		-9	-8	-7	-2
55	OS	1	63.8027	Adv Glaucoma	2	1	-0.25	-1.25	-0.875	22.71	17.1	567	0	0	0	5.485	-9.38	10.43	75	-28	-29	-19	-20	-28	-20	-27	-25	-22	-13	-25	-24	-24	-15	-20	-29	-14	-6	-26	-31	-17	-5	-3	-3	-9		-3	-2	-3	0
56	OS	1	57.3616	Normal	0	1	1.75	0	1.75	24.29	17	543	0	0	0	5.6	0.99	3.09	98	-2	3	-1	-1	-1	-2	-1	0	-1	7	-1	-2	-1	1	-1	-1	4	15	4	-2	1	0	0	1	-3		6	0	-1	2
57	OD	1	67.2575	Adv Glaucoma	2	0.63	1	-1.25	0.375	24.38	13	555	0	0	0	6.7	-10.45	11.42	74	-9	-8	-7	-7	-8	-5	-6	-20	-6	-5	-8	-9	-8	-33	-32	-32	-7	0	-15	-18	-9	-34	-2	0	-1		0	-28	-23	-33
58	OD	0	21.8877	Normal	0	1	-1.75	-0.5	-2	24.99	13	572	0	0	0	8.33	-0.98	1.79	99	-1	-1	-2	-2	0	-2	0	-4	-3	-1	-4	-1	-2	0	-1	-3	0	1	0	-2	-1	0	-1	-3	-1		3	-3	-4	-1
59	OD	0	36.4575	Early Glaucoma	1	1	-5.25	-0.25	-5.375	26.31	12	573	0	0	0	6.99	-4.92	3.99	94	-4	-8	-5	-11	-6	-4	-6	-5	-3	-6	-4	-3	-3	-5	-3	-3	-4	-1	-3	-5	-3	-3	-3	-2	-2		-2	-23	-15	-7
60	OD	0	39.1041	Early Glaucoma	1	1	-0.25	-0.75	-0.625	26.63	8.5	441	0	0	0	4.465	-3.62	2.08	97	-3	-5	-5	-2	-6	-3	-2	-5	-6	0	-4	-5	-5	-3	-3	-7	-2	-4	-3	-4	-4	-2	-2	1	-2		-4	-8	-4	-6
61	OS	1	42.4411	Normal	0	1	-0.25	-0.25	-0.375	23.15	14	559	0	0	0	7.865	-0.39	1.38	100	2	1	-3	-2	1	-1	-1	-6	-1	-1	-3	1	-1	1	0	-2	-1	-1	-1	-1	-1	-1	1	0	-1		1	2	1	0
62	OD	0	71.9041	Early Glaucoma	1	0.8	-1.5	-1.25	-2.125	25.41	11	560	0	1	0	4.715	-4.14	3.24	93	-10	-4	-12	-14	-8	-7	-4	-9	-6	-10	-14	-6	-4	-1	-3	-4	-8	-7	-10	-2	-5	0	0	0	-1		-4	-6	-3	-2
63	OD	0	68.1315	Early Glaucoma	1	0.8	1.5	-0.5	1.25	24.91	18	539	0	1	1	5.13	-3.6	1.43	97	-2	0	0	-3	-2	-2	-2	-3	-1	1	-3	-3	-2	-3	-3	-5	-2	-2	-2	-3	-3	-3	-6	-4	-4		-5	-3	-1	-4
64	OD	0	17.5589	Normal	0	1	-6.5	-1	-7	25.06	15	555	0	0	0	8.33	-2.36	1.38	99	0	-4	0	0	0	-3	-2	-3	-3	-3	-2	-1	-2	-1	-4	-3	-1	-2	-2	0	-1	-4	-2	-3	-2		-5	1	0	-1
65	OS	1	51.411	Early Glaucoma	1	1	0.25	-1.75	-0.625	21.97	13	560	0	0	1	8.9	-3.17	2.05	97	-7	-5	-4	-13	-4	-4	-6	-5	-4	-3	-6	-3	-5	-3	-3	-4	-3	-3	-5	-6	-5	-2	-4	-4	-8		-2	-9	-1	-1
66	OS	0	55.5945	Normal	0	0.8	1	0	1	23.25	18	545	0	0	0	8.525	-0.38	0.99	100	2	-1	2	-1	0	0	0	0	0	2	-2	0	-1	-1	-1	0	2	0	-2	-1	0	-1	0	1	0		0	-1	-2	0
67	OS	0	33.011	Normal	0	1	-2.25	-0.25	-2.375	23.15	14	560	0	0	0	8.94	-2.38	2.83	96	-15	-10	-10	-17	-7	-4	-6	-5	-5	-6	-4	-2	-1	-3	-2	-3	-2	-4	-3	-3	-2	-2	-1	-2	-3		1	-3	-3	-2
68	OS	1	19.6411	Normal	0	0.63	-6	-2.25	-7.125	26.06	21	542	0	0	0	7.885	-1.75	1.12	100	-1	-1	0	-3	-1	-1	0	0	-2	-3	-2	-1	-1	-2	-2	0	1	-1	0	-2	-3	-4	-2	-3	-3		-3	-1	-1	-2
69	OD	0	59.0493	Early Glaucoma	1	1	1	-0.5	0.75	22.9	15	555	0	1	1	3.12	-2.26	2.67	94	0	3	-7	2	2	1	-1	-1	2	2	1	-2	-4	-3	-3	-3	0	2	-1	-3	-2	-2	0	0	-1		2	-3	-8	-5
70	OS	0	75.5288	Normal	0	1	2	-1.5	1.25	22.08	9.5	524	0	0	1	4.63	-2.81	1.88	98	-4	-2	-7	-3	-4	-1	-2	-6	-4	-8	-5	-3	-1	-3	-2	-2	-5	-8	-8	-4	-2	-1	-1	0	-3		-8	-3	-4	-2
71	OS	1	59.7945	Normal	0	1	0.75	-2.5	-0.5	22.5	21	499	0	1	0	5.045	-1.29	0.9	100	-1	-2	-2	0	-1	0	-2	-3	0	-2	-1	-2	-1	-3	-2	-1	-1	-2	-1	-2	-1	-2	-1	-1	-1		-1	0	-1	0
72	OD	0	50.5589	Normal	0	0.8	-5.25	-1.25	-5.875	27.32	13	501	0	0	0	8.15	-0.46	1.66	98	2	1	1	1	1	1	-1	0	-2	0	2	1	0	-1	-2	-5	-2	0	1	2	0	0	-1	-2	-3		-1	-1	2	1
73	OD	0	62.5808	Normal	0	1	0.5	-0.5	0.25	24.25	13	574	0	0	0	6.41	0.21	1.8	99	0	0	0	0	0	0	0	1	-2	1	2	2	0	0	-3	-1	1	1	3	0	2	0	-1	-1	1		1	2	0	3
74	OD	1	47.0411	Normal	0	0.5	0	-0.75	-0.375	24.51	16	548	0	0	0	9.495	-0.67	1.76	98	0	2	-1	-1	0	1	-1	-2	-4	-2	-3	-1	0	-2	-2	-4	-3	-2	1	1	1	-1	-2	-2	-3		3	0	1	2
75	OS	1	20.2548	Normal	0	0.5	-7	-1.5	-7.75	26.9	14	565	0	0	0	9.39	-1.87	1.94	98	-2	-2	-2	-2	-1	-1	-1	-1	-1	-1	0	0	-2	-3	-2	-1	-1	-6	1	-1	0	-2	-2	-5	-2		-5	0	-1	-1
76	OD	1	54.0521	Normal	0	1	1.25	-0.5	1	22.94	19	587	0	0	0	7.535	-1.28	2.98	95	-6	-6	-2	-2	-4	-5	-3	-1	-5	-5	-4	1	1	-6	-3	-2	1	2	-1	0	-2	0	-1	-2	-3		-5	-3	0	2
77	OD	1	62.5452	Early Glaucoma	1	0.8	1.25	-1	0.75	24.43	15	518	0	0	0	6.92	-5.92	8.07	81	-3	-5	-12	-11	-10	-4	-6	-7	-5	-5	-20	-7	-5	-7	-11	-8	-4	-1	-25	-15	-7	-10	-32	-8	-33		-2	1	-3	-3
78	OS	1	55.1589	Normal	0	0.8	1.25	-2	0.25	24.65	15	540	0	0	0	9.07	-5.57	3.14	95	-6	-6	-7	-9	-5	-7	-6	-6	-4	-4	-8	-7	-3	-3	-3	-3	-6	-4	-12	-11	-4	-3	-2	-4	-3		-8	-14	-7	-5
79	OD	0	51.2795	Adv Glaucoma	2	1	-1	-1	-1.5	23.95	17	541	0	0	0	11.15	-8.12	5.59	80	-1	-8	-4	-11	-19	-10	-9	-9	-14	-11	-13	-16	-5	-21	-14	-7	-11	-7	-3	-5	-6	-11	-2	-5	-5		-7	-29	-5	-2
80	OD	1	30.0603	Normal	0	0.32	-8.75	-0.5	-9	27.98	14	540	0	0	0	6.245	-1.55	1.68	98	-2	1	0	0	-1	-1	-1	-1	1	-1	-1	-2	-1	-2	-1	-1	-2	-1	-2	-4	-1	-1	-2	-1	-1		1	-1	0	-1
81	OD	1	21.4082	Normal	0	1	-7	-2	-8	26.43	15	566	0	0	1	10.26	-1.34	3.67	98	-32	-4	-5	-5	-7	-3	-2	-4	-2	-1	-1	-2	-1	-1	-2	-2	-1	0	0	0	0	-1	-2	-2	-2		-2	0	1	0
82	OS	1	54.7863	Early Glaucoma	1	1	1.75	-0.5	1.5	21.7	13	523	0	0	0	7.07	-5.81	6.1	89	-27	-29	-10	-5	-6	-2	-8	-8	-5	-3	-11	-4	-7	-5	-8	-5	-3	-2	-18	-31	-3	-6	-2	-5	-1		-11	-10	-5	-5
83	OD	1	42.5973	Adv Glaucoma	2	0.5	-8.75	-1.25	-9.375	26.79	17	513	0	0	0	4.64	-6.21	5.57	85	-2	-2	-2	-5	-8	-9	-7	-3	-2	-3	-14	-10	-6	-8	-20	-29	-4	-4	-7	-8	-4	-7	-15	-15	-13		-8	-2	-4	-6
84	OS	1	34.474	Normal	0	1	-5.5	-1	-6	25.58	11	533	0	0	0	3.41	-3.47	2.17	96	-4	-6	-8	-3	-6	-4	-4	-7	-4	-3	-3	-6	-4	-3	-6	-8	-6	-5	-9	-6	-2	-1	-2	0	-1		-5	-8	-4	-2
85	OD	1	79.5562	Adv Glaucoma	2	0.5	1.25	-2.5	0	23.44	15	506	0	1	1	5.235	-17.45	7.05	61	-27	-26	-27	-27	-29	-14	-21	-22	-21	-14	-29	-22	-13	-12	-21	-9	-11	-11	-27	-22	-23	-7	-13	-11	-13		-18	-27	-24	-28
86	OS	0	68.7096	Adv Glaucoma	2	0.63	-0.25	-1.75	-1.125	24.64	11	529	0	1	0	4.1	-23.88	11.13	29	-28	-26	-28	-27	-30	-31	-31	-24	-30	-29	-24	-29	-30	-25	-26	-29	-29	-11	-26	-31	-32	-33	-34	-14	-20		0	-28	-29	-33
87	OS	1	75.3233	Early Glaucoma	1	0.63	-0.25	-0.75	-0.625	23.09	14.15	539	1	0	0	3.685	-2.48	3.95	94	-3	0	2	2	-2	0	-2	-4	-2	-2	-13	-4	-3	-5	-1	-17	-1	2	-4	-7	-3	-2	-2	0	-1		3	-7	-9	-3
88	OD	1	61.5205	Early Glaucoma	1	1	1.5	-0.75	1.125	22.85	10	530	0	0	0	7.745	-3.36	2	98	-8	-9	-4	-1	-5	-2	-5	-7	-5	-4	-9	-4	-3	-4	-4	-3	-4	-6	-5	-1	-4	-3	-4	-2	-2		-10	-3	-3	-3
89	OD	0	59.5808	Normal	0	0.63	1.25	-1.5	0.5	22.76	14	572	0	0	1	7.59	-0.19	4.56	100	-1	1	1	1	1	0	1	-1	0	1	-2	0	1	1	0	-1	1	1	0	0	1	-1	-1	-1	1		0	-1	1	1
90	OD	0	67.4027	Adv Glaucoma	2	0.5	-2	-1.5	-2.75	25.86	18	624	0	1	1	7.02	-13.1	12.8	64	-9	-4	-5	-12	-24	-13	-11	-6	-5	-12	-27	-32	-32	-20	-14	-5	-3	-3	-28	-31	-28	-26	-20	0	-4		0	-28	-24	-7
91	OD	1	48.1753	Early Glaucoma	1	0.63	-1.75	-1.75	-2.625	25.09	15	569	0	0	0	6.535	-5.03	5.02	87	-2	-5	-3	-3	-4	-3	-4	-6	-4	-6	-6	-8	-9	-5	-9	-9	-5	-6	-8	-15	-12	-12	-23	-14	-5		-3	-2	-3	-4
92	OS	1	62.9616	Normal	0	0.8	0.75	-0.25	0.625	22.27	16	517	1	0	0	5.925	-1.49	1.17	100	-3	-1	0	1	-3	0	1	-2	-1	1	-2	-2	-1	-1	-2	-1	-1	-2	-1	-2	-2	0	-1	0	-3		-1	-4	-1	-2
93	OS	0	74.6384	Adv Glaucoma	2	0.8	2.25	-2.25	1.125	24.44	10	538	1	1	0	5.23	-13.69	14.54	60	0	2	-2	1	-5	-2	-2	-2	-4	-2	-4	-3	-2	-3	0	-2	0	-1	-9	-5	-5	-7	-33	-3	-2		-2	-28	-2	-21
94	OS	0	40.0493	Normal	0	0.8	-2.75	0	-2.75	24.76	15	547	0	0	0	6.26	0.98	1.09	100	4	2	1	-1	0	1	1	0	0	0	0	2	2	0	2	1	3	2	1	0	2	1	0	3	1		0	1	1	1
95	OD	1	65.611	Adv Glaucoma	2	1	-0.25	-0.5	-0.5	23.05	23	536	0	0	0	4.995	-9.79	4.73	80	-17	-12	-11	-16	-17	-13	-9	-11	-7	-11	-29	-12	-15	-8	-7	-10	-10	-7	-19	-14	-15	-11	-17	-18	-13		-9	-9	-7	-11
96	OD	0	64.2795	Early Glaucoma	1	1	2	-1.25	1.375	23.66	13	535	0	1	1	7.235	-3.06	2.61	95	0	1	-2	2	-4	-1	-3	-4	-2	-2	-2	-3	-4	-4	-1	-2	-1	-2	-6	-2	0	-4	-2	-1	0		-1	-4	-7	-5
97	OD	0	41	Early Glaucoma	1	1	-3.5	-0.25	-3.625	26.14	21	573	0	0	0	3.6	-0.84	1.74	99	-1	-1	1	0	-1	0	-2	-2	-2	-1	1	-2	-1	0	-2	-2	-6	-1	-8	-3	2	-1	1	1	-1		-1	-1	-1	1
98	OS	1	40	Early Glaucoma	1	0.8	-0.75	-0.75	-1.125	24.29	16	532	0	0	0	4.565	-3.47	2.95	95	-13	-3	-3	0	-4	-5	-3	-2	-4	-5	-1	-8	-6	-1	-9	-9	-13	-9	-7	-2	-1	-2	0	-2	-4		-3	-5	-1	-1
99	OD	1	54	Early Glaucoma	1	0.5	0.25	-1.25	-0.375	23.24	20	466	0	0	0	2.765	-7.21	9.05	87	-6	-4	-4	-2	-4	-4	-3	-4	-5	-3	-4	-2	-2	-2	-3	-3	-2	-2	-6	-8	-3	-2	0	0	-4		0	-29	-32	-34
100	OD	1	44	Normal	0	0.8	-0.75	-0.5	-1	22.93	17	560	0	0	0	3.02	-1.17	1.18	100	1	0	0	1	0	-1	-1	-1	0	1	0	-2	-1	0	0	-5	-1	0	-2	-1	-1	-1	-1	-2	-2		1	0	-1	-2
101	OD	0	19	Early Glaucoma	1	0.8	-6.5	-1	-7	26.22	16	559	0	0	0	3.815	-5.18	5.68	93	-2	-1	-7	-1	-11	-3	-4	-3	-5	-5	-21	-6	-6	-5	-7	-5	-6	-4	-30	-34	-6	-6	-4	-1	-2		-4	-3	-2	-2
102	OS	1	44	Early Glaucoma	1	1	0	0	0	23.01	22	582	0	0	0	5.285	-2.48	2.07	97	5	1	0	1	-3	-1	-1	-5	0	-1	-3	-4	-3	-1	-3	-4	-2	-4	-6	-5	-3	-1	0	0	0		0	-3	-3	-3
103	OS	0	31	Normal	0	1	-7.25	-0.25	-7.375	27.53	11	497	0	0	0	4.515	-1.12	1.19	100	1	1	0	1	0	0	-2	-1	-1	0	-1	0	-1	-2	0	-3	-2	-1	-2	-2	-2	-1	0	-1	0		-3	0	0	0
104	OS	0	28	Early Glaucoma	1	1	-4.75	-0.75	-5.125	26.29	12	582	0	0	0	6.075	-3	2.39	97	-4	-3	-3	-1	-2	-1	-2	-4	-3	-4	-6	-2	-1	-1	-2	-1	-1	-1	-16	-6	-3	-5	-3	-2	-3		-4	-7	-5	-2
105	OS	0	25	Early Glaucoma	1	1	-3.5	-0.75	-3.875	28.09	15	571	1	0	0	4.195	-3.37	3.43	94	-5	-3	-2	-4	-5	-3	-3	-3	-1	0	-6	-6	-6	-5	-3	-5	-1	2	-16	-10	-6	-8	-5	-2	-3		-1	-7	-12	-3
106	OD	0	69	Early Glaucoma	1	1	1.5	-0.25	1.375	22.87	16	525	0	0	0	3.205	-13.46	13.51	61	-10	-18	-26	-21	-30	-31	-31	-25	-25	-4	-24	-32	-25	-33	-32	-32	-20	-2	-17	-26	-33	-33	-34	-2	-33		-2	-6	-2	-5
107	OD	1	36	Early Glaucoma	1	1	-9	-0.5	-9.25	27.31	15	570	0	0	0	3.75	-2.79	2.04	97	-4	-3	0	-3	-3	-2	0	-1	-2	3	-2	-4	-1	-2	-2	-5	-3	-6	-1	-5	-3	-3	-3	-2	-2		-9	-9	-5	-1
108	OD	0	44	Early Glaucoma	1	1	-2	-0.25	-2.125	24.55	13	549	0	0	0	3.865	-0.84	2.89	97	2	-1	1	0	-2	-5	0	0	-2	0	-2	-4	-4	0	0	-4	-1	3	-22	-3	-2	-2	1	1	1		-1	-10	-2	0
109	OD	1	63	Early Glaucoma	1	0.8	1.25	-1	0.75	24.51	15	518	0	0	0	5.31	-7.75	6.2	82	-5	-3	-10	-13	-6	-9	-7	-11	-5	-2	-17	-8	-7	-8	-13	-9	-5	-4	-15	-11	-8	-20	-34	-9	-15		-7	-6	-5	-5
110	OD	0	38	Normal	0	1	-5	-0.75	-5.375	27.32	17	622	0	0	0	4.08	-2.28	2.49	96	-4	-5	-11	-9	-4	-2	-9	-5	-6	-3	1	1	-3	-3	-2	-2	-1	-2	1	-1	-1	-1	-3	-2	-2		-5	2	2	1
111	OD	1	39	Normal	0	1	-4.25	-0.75	-4.625	23.59	13	570	0	0	0	6.51	0.2	1.14	100	1	2	2	2	0	1	1	0	1	0	2	1	-1	-1	1	-2	-1	0	2	0	0	1	0	1	-1		0	2	0	1
112	OS	1	45	Early Glaucoma	1	0.8	-7	-0.75	-7.375	27.91	15	592	0	0	0	2.97	-5.36	5.17	90	-6	-1	-6	-6	-4	-4	-3	-4	-2	-3	-3	-5	-3	-4	-4	-5	-2	-2	-4	-4	-3	-4	-5	-2	-5		1	-30	-8	-12
113	OD	1	74	Normal	0	0.63	1.25	-0.25	1.125	23.06	18	549	0	1	0	3.635	-0.02	1.1	100	2	-1	1	1	0	1	1	2	1	-1	0	1	1	1	0	1	1	2	1	0	-1	1	-1	0	0		0	0	2	-1
114	OD	1	64	Normal	0	1	2.5	-0.5	2.25	23.25	12	564	0	0	0	4.04	-3.62	1.7	96	-2	-2	0	0	0	-2	-4	-2	-3	-2	0	-1	-1	-3	-4	-4	-3	-4	0	-2	-3	-3	-3	-3	-3		-2	-6	-4	-5
115	OS	0	55	Early Glaucoma	1	0.63	1.25	0	1.25	23.62	4	557	0	1	0	3.59	-9.11	6.16	85	-10	-7	-3	-4	-9	-5	-7	-4	0	-3	-7	-6	-7	-8	-6	-8	-8	-4	-17	-13	-5	-8	-6	-7	-11		-4	-6	-12	-14
116	OD	0	46	Early Glaucoma	1	0.8	-5	-0.75	-5.375	27.31	12	561	0	0	0	3.115	-7.17	10.87	80	3	2	-2	-2	-7	-1	-1	-2	-3	-3	-3	-3	-1	-3	-5	-5	-2	-1	-6	-5	-5	-2	-1	-35	-34		-1	-30	-21	-20
117	OD	0	44	Early Glaucoma	1	1	-7	-1.25	-7.625	27.09	18	591	0	0	0	5.615	-3.15	2.4	95	-1	1	3	2	0	-1	-1	-2	0	1	-4	-3	-4	-6	-6	-2	-2	-3	-8	-3	-4	-8	-2	-1	-1		0	-5	-4	-3
118	OD	0	27	Normal	0	1	-1.25	-0.25	0	24.97	15	541	0	0	0	4.4	-0.83	1.22	99	-3	0	2	-1	1	0	-1	0	-1	0	-1	0	-1	0	-1	-1	-1	-1	6	0	0	-2	-4	-2	-1		-2	1	-1	0
119	OD	0	52	Early Glaucoma	1	1	0.5	-1.25	-0.125	24.87	13	532	1	0	0	4.56	-11.58	13.54	68	-8	-8	-25	-5	-29	-6	-10	-7	-3	-3	-31	-30	-33	-34	-33	-28	-15	-2	-29	-32	-33	-34	-17	-1	-28		-1	-21	-19	-16
120	OS	1	54	Normal	0	0.8	0.5	-0.25	0.375	22.51	10	521	0	0	0	4.11	-0.57	1.73	99	1	1	2	1	0	1	1	2	2	-2	1	0	0	1	1	-1	0	-1	-7	-4	-1	0	4	1	-2		0	-1	-2	-1
121	OD	1	53	Early Glaucoma	1	0.63	1	-4.5	-1.25	21.56	13	481	0	0	0	4.3	-3.29	4.14	96	1	-2	-1	0	-1	-1	-2	-1	-2	-2	-2	-2	-1	-3	-2	-3	-2	0	-3	-4	-2	-1	-2	-2	-3		-2	-13	-20	-17
122	OD	1	56	Early Glaucoma	1	1	5.75	-1	5.25	20.08	19	535	0	0	0	4.3	-4.26	3.09	96	-3	-5	-5	-12	-5	-5	-7	-7	-7	-7	-6	-3	-4	-5	-4	-3	-3	-22	-5	-9	-5	-4	-4	-5	-3		-10	-13	-6	-3
123	OD	0	54	Early Glaucoma	1	0.8	-8	-0.75	-8.375	23.59	15	553	0	0	0	4.03	-1.89	1.7	99	-2	-2	-1	-3	0	-2	-3	-3	-3	-4	0	-2	-2	-1	-3	-3	-2	-3	1	-2	-3	-2	1	0	0		-3	-4	0	-1
124	OD	0	40	Normal	0	1	-2	-1.5	-2.75	24.48	15	596	0	0	0	6.105	-2.05	2.28	96	-4	1	0	2	1	-2	-3	0	1	-4	1	-2	-2	-2	-1	-5	-3	-2	2	4	1	0	0	-2	-3		-1	-1	1	-1
125	OS	0	48	Normal	0	1	-1.5	-1	-2	24.33	18	583	0	0	0	7.07	1.71	1.62	100	4	4	0	5	4	3	1	3	2	2	3	1	1	1	2	3	0	3	2	2	0	0	0	0	2		2	3	1	1
126	OS	0	61	Early Glaucoma	1	1	-0.5	-0.75	-0.875	24.22	16	526	0	0	1	2.525	-10.82	8.11	75	-2	-3	-20	-10	-7	-8	-4	-14	-21	-16	-6	-4	-4	-5	-6	-12	-17	-9	-10	-4	-4	-8	-3	-2	-3		-9	-13	-7	-5
127	OD	0	37	Early Glaucoma	1	0.8	-3.5	-3.75	-5.375	24.94	10	520	0	0	0	5.32	-14.71	11.27	54	-8	-27	-14	-10	-21	-25	-15	-18	-13	-6	-25	-14	-17	-35	-34	-18	-17	-5	-30	-21	-19	-30	-36	-35	-35		-3	-30	-11	-16
128	OD	1	30	Early Glaucoma	1	0.63	-12	-1	-12.5	28.22	12	591	0	0	0	3.48	-6.06	8.23	89	-2	-5	-4	1	-9	-15	-16	-7	-3	-3	-32	-12	-18	-14	-8	-5	-7	-3	-26	-33	-25	-14	-4	-3	-3		-5	-3	-3	-2
129	OS	0	37	Early Glaucoma	1	1	-1.5	-2.5	-2.75	23.97	15	553	0	0	0	4.025	-15.58	10.45	59	-17	-19	-26	-26	-21	-16	-23	-20	-13	-12	-25	-25	-32	-33	-20	-32	-15	-21	-30	-23	-34	-33	-28	-2	-15		-20	-21	-18	-13
130	OD	1	59	Normal	0	0.8	1	-0.75	0.625	23.21	19	605	0	0	1	5.635	-1.5	1.28	99	-2	-2	-3	-2	-2	-1	-2	-3	0	-4	0	-2	-1	-1	-2	-1	-3	-2	-1	0	-2	-1	-1	-2	-4		-2	0	-2	-2
131	OS	0	58	Early Glaucoma	1	1	0.25	-0.75	-0.125	25.44	14	544	0	1	0	3.2	-23.25	11.75	21	-29	-29	-29	-28	-30	-31	-29	-31	-27	-30	-30	-32	-31	-33	-33	-30	-31	-31	-29	-31	-33	-34	-34	-28	-29		-31	-29	-13	-7
132	OD	1	27	Early Glaucoma	1	0.5	-1	0	-1	25.46	12	495	0	0	0	5.95	-4.87	8.2	92	-8	-1	-4	-12	-2	-2	-2	-4	-2	-3	-2	-2	-3	-1	-1	-4	-6	-5	-1	0	-1	-1	0	0	-1		-6	-2	-1	-3
133	OS	1	30	Early Glaucoma	1	0.32	0	-3.5	-1.75	22	13	556	0	0	0	4.195	-5.61	10.84	91	0	0	-2	1	-1	-2	-2	0	-1	-3	-4	-1	0	-2	-1	-1	1	-1	-1	-1	-2	-1	0	-1	-1		-2	-3	-3	-1
134	OS	1	55	Normal	0	1	-0.25	0	-0.25	23.58	22	612	0	0	0	5.255	-1.88	1.6	98	3	1	1	3	-2	-1	-1	-1	0	-1	0	-3	-4	-2	-1	-2	-1	1	0	-2	-4	-4	-3	-1	-1		-1	-2	-3	-5
135	OS	0	25	Normal	0	1	-3.5	-0.75	-3.875	26.19	21	620	0	0	0	4.59	-0.12	1.28	100	-1	0	2	2	-2	0	-1	-1	1	0	-4	-2	-1	0	-1	-1	-1	2	1	0	1	0	-1	1	-1		1	2	1	2
136	OD	0	51	Early Glaucoma	1	0.8	0.75	-2.75	-0.625	23.48	22	512	0	1	0	3.12	-9.68	13.94	74	-29	-20	-29	-29	-31	-32	-32	-32	-29	-21	-31	-32	-33	-34	-29	-33	-32	-2	0	-3	-1	1	1	-1	-2		-5	-1	-2	-2
137	OD	1	56	Normal	0	1	0	0	0	23.47	16	582	0	0	0	8.435	2.24	3.71	98	2	2	-6	-2	3	0	2	2	13	11	3	1	-1	1	1	12	12	10	1	0	3	0	1	2	6		5	-1	0	0
138	OD	1	80	Early Glaucoma	1	0.63	-1.75	-2.25	-2.875	22.86	14	533	1	1	0	7.62	-7.48	8.25	90	-5	-5	-7	-3	-4	-4	-5	-4	-2	-7	-5	-4	-3	-4	-5	-5	-3	-6	-8	-14	-5	-5	-2	-2	-6		-6	-27	-30	-15
139	OS	1	50	Early Glaucoma	1	1	0	-1.5	-0.75	23.28	20	560	0	0	0	3.7	-29.56	9.07	18	-30	-30	-29	-29	-31	-32	-32	-32	-31	-31	-31	-33	-33	-34	-34	-33	-32	-31	-29	-32	-34	-34	-35	-13	-34		-32	-29	-32	-34
140	OS	0	49	Early Glaucoma	1	1	-2.75	0	-2.75	25.2	18	560	0	0	0	2.975	-2.31	2.2	18	-3	-2	-2	-7	1	-1	-2	0	-4	-2	-2	-5	-3	0	0	-2	-2	-1	-5	-5	-2	-1	0	-1	0		-4	-4	-2	0
[truncated: 46 more columns]
